# Supplementary material for: Safety and Immunogenicity of Inactivated Whole Virion COVID-19 Vaccine CoviVac in Clinical Trials in 18–60 and 60+ Age Cohorts
Source: Viruses. 2023 Aug 29;15(9):1828. doi: 10.3390/v15091828 (PMC10537914; doi:10.3390/v15091828)
Supplement: Supplementary file 1 [file viruses-15-01828-s001.zip]

Archive with 1 entries (1 files):
- viruses-2480699-supplementary.pdf
